# Supplementary material for: Viral infection collapses intracytoplasmic membrane integrity and autotrophic metabolism in ammonia-oxidizing Nitrosomonas europaea
Source: ISME Commun. 2026 Jun 18;6(1):ycag170. doi: 10.1093/ismeco/ycag170 (PMC13356812; doi:10.1093/ismeco/ycag170)
Supplement: Supplementary_material_ycag170 [file supplementary_material_ycag170.zip]

Archive with 2 entries (2 files):
- Papendorf_et_al_supplements_ycag170.pdf
- Supplementary_Table_1_ycag170.xlsx
