# Supplementary material for: Viral infection collapses intracytoplasmic membrane integrity and autotrophic metabolism in ammonia-oxidizing Nitrosomonas europaea
Source: ISME Commun. 2026 Jun 18;6(1):ycag170. doi: 10.1093/ismeco/ycag170 (PMC13356812; doi:10.1093/ismeco/ycag170)
Supplement: Supplementary_material_ycag170 [file supplementary_material_ycag170.zip › Supplementary_Table_1_ycag170.xlsx]

## Sheet: Signific_Diff_expressed_Nm50
locus_tag_and_annotation	baseMean	log2FoldChange	lfcSE	stat	pvalue	padj	Normalized read counts
							late latent period
							Control			Infected
							replicate_1	replicate_2	replicate_3	replicate_1	replicate_2	replicate_3
ACW2AQ_02895_bacterial_transcriptional_activator_domain-containing_protein_594542:594748_reverse	822.316	6.96984	0.167508	41.609	0	0	25.0504	27.423	24.908	2964.74	3471.43	3207.61
ACW2AQ_12425_urea_amidolyase_associated_protein_UAAP1_2605047:2605775_reverse	9007.5	6.26898	0.179719	34.8821	1.39e-266	2.41e-264	463.812	448.104	432.493	25954	45616.8	31996.8
ACW2AQ_02890_multicopper_oxidase_domain-containing_protein_593180:594199_reverse	8957.27	6.15669	0.122104	50.4218	0	0	457.739	466.192	518.539	31893.4	40672.3	30422.8
ACW2AQ_02885_multicopper_oxidase_domain-containing_protein_590400:593138_reverse	42410.3	6.13685	0.116731	52.5726	0	0	2258.33	2231.18	2416.98	178982	178681	128499
ACW2AQ_12420_urea_amidolyase_associated_protein_UAAP2_2604391:2605050_reverse	6833.35	6.03454	0.132127	45.6721	0	0	366.647	383.339	438.834	26313.3	30380	21388.7
ACW2AQ_12430_APC_family_permease_2605853:2607370_reverse	11927.3	6.03281	0.142853	42.231	0	0	778.84	638.898	667.534	38891	57498.6	39960.4
ACW2AQ_01515_flgB_flagellar_basal_body_rod_protein_FlgB_310363:310776_forward	332.821	5.59095	0.193238	28.933	4.6e-184	6e-182	24.2913	28.0065	24.4551	1237.8	1396.52	1074.49
ACW2AQ_12435_uca_urea_carboxylase_2608321:2611956_forward	58140.4	5.46256	0.139339	39.2035	0	0	4792.98	4844.54	5106.59	170208	274496	205371
ACW2AQ_01520_flgC_flagellar_basal_body_rod_protein_FlgC_310782:311186_forward	328.815	5.41398	0.232787	23.2572	1.2e-119	1.05e-117	32.6414	21.5883	31.7011	1018.19	1470.32	1137.93
ACW2AQ_02150_rpmJ_50S_ribosomal_protein_L36_442888:443001_forward	5.65809	5.35389	1.64149	3.2616	0.00110786	0.00396491	1.51821	0	0	0	17.0307	31.7193
ACW2AQ_02900_EAL_domain-containing_response_regulator_594961:596208_forward	20197.5	5.13366	0.114089	44.997	0	0	2076.91	2081.23	2167.9	63207.9	89289.3	69504.9
ACW2AQ_12415_5-oxoprolinase/urea_amidolyase_family_protein_2601997:2604327_reverse	29341.1	5.05331	0.127508	39.6312	0	0	3127.51	3317.6	3266.12	89441.3	134915	98024.5
ACW2AQ_02905_dihydrofolate_reductase_596251:596799_reverse	8116.91	4.98369	0.108805	45.8037	0	0	869.173	948.72	985.904	28259.9	34788.1	25710.5
ACW2AQ_12445_ribonucleotide-diphosphate_reductase_subunit_beta_2613479:2614627_reverse	24658.6	4.47575	0.0884607	50.596	0	0	3825.12	3810.63	4021.06	81305.8	99859.8	78170.2
ACW2AQ_02910_thymidylate_synthase_596796:597590_reverse	16885.8	4.10014	0.0858253	47.7731	0	0	3192.79	3361.36	3485.76	59434.6	63351.5	49511.8
ACW2AQ_02880_PepSY-associated_TM_helix_domain-containing_protein_589170:590282_forward	5553.16	3.93216	0.112947	34.8143	1.48e-265	2.41e-263	1266.94	1099.84	1287.97	18177.8	21535.4	16073.8
ACW2AQ_06960_DUF4160_domain-containing_protein_1460385:1460543_reverse	11.3527	3.87055	1.31157	2.95107	0.00316674	0.00948569	0.759103	4.66775	0.905745	99.8229	5.67691	0
ACW2AQ_12410_biotin_synthase_BioB_2601868:2602001_reverse	27.3968	3.84529	0.543667	7.07287	1.52e-12	3.07e-11	6.07283	7.00163	4.52873	149.734	39.7384	83.2632
ACW2AQ_12405_sensor_histidine_kinase_2601259:2601858_forward	4627.71	3.81276	0.106392	35.8369	2.94e-281	5.9e-279	1098.42	1032.74	1105.91	15382.7	17317.4	12818.6
ACW2AQ_02865_TonB-dependent_siderophore_receptor_584665:587064_forward	3832.02	3.79233	0.124022	30.5779	2.41e-205	3.31e-203	996.703	883.372	831.927	14184.8	13102.3	10350.4
ACW2AQ_12450_ribonucleoside-diphosphate_reductase_subunit_alpha_2614668:2617535_reverse	55599.1	3.77311	0.142751	26.4314	5.97e-154	6.23e-152	12643.6	14003.3	13947.6	145741	231754	177410
ACW2AQ_01525_flagellar_hook_assembly_protein_FlgD_311203:311874_forward	671.135	3.7707	0.217092	17.3691	1.41e-67	9e-66	166.244	159.287	160.77	1607.15	2929.29	2045.9
ACW2AQ_01510_flgA_flagellar_basal_body_P-ring_formation_chaperone_FlgA_309448:310140_reverse	567.176	3.70812	0.186245	19.9099	3.34e-88	2.72e-86	121.457	151.118	151.259	1367.57	2358.76	1762.4
ACW2AQ_12390_IS481-like_element_ISNe2_family_transposase_2598018:2599010_forward	227.744	3.54867	0.208334	17.0336	4.63e-65	2.88e-63	61.4874	53.0957	62.4964	918.371	664.199	559.053
ACW2AQ_12375_DNA_internalization-related_competence_protein_ComEC/Rec2_2591683:2594082_reverse	11087.4	3.49994	0.18131	19.3036	5.01e-83	3.53e-81	3190.51	3109.31	3014.77	24436.7	47691.8	33156.6
ACW2AQ_02795_hypothetical_protein_567934:568068_reverse	20.112	3.43389	1.19791	2.86658	0.00414931	0.011943	4.55462	2.91734	8.15171	159.717	22.7077	0
ACW2AQ_12395_IS5_family_transposase_2599230:2599939_forward	36.8894	3.40546	0.486371	7.00177	2.53e-12	4.85e-11	16.7003	11.0859	4.52873	149.734	124.892	71.3684
ACW2AQ_02855_RNA_polymerase_sigma_factor_582726:583385_forward	2130.23	3.37896	0.134579	25.1077	4.1e-139	3.96e-137	634.611	612.642	678.856	5400.42	8004.45	6542.11
ACW2AQ_12440_transglycosylase_SLT_domain-containing_protein_2611944:2613281_reverse	14940.7	3.28257	0.0938941	34.9603	9.03e-268	1.68e-265	4695.06	4640.33	4696.29	47675.4	50371.3	38566.7
ACW2AQ_02860_FecR_family_protein_583485:584516_forward	4287.08	3.28082	0.0997379	32.8944	2.64e-237	4.05e-235	1361.83	1257.96	1428.36	11998.7	14961.5	12319
ACW2AQ_12370_flhD_flagellar_transcriptional_regulator_FlhD_2591105:2591422_reverse	700.208	3.18512	0.0864597	36.8394	4.33e-297	9.41e-295	231.527	226.386	235.041	2016.42	2273.6	1990.39
ACW2AQ_02875_IS481-like_element_ISNe2_family_transposase_588211:589161_forward	10.9879	3.04114	0.815232	3.73039	0.00019118	0.000887526	6.83193	2.33388	3.62298	0	70.9614	21.807
ACW2AQ_01535_flgF_flagellar_basal-body_rod_protein_FlgF_313161:313904_forward	839.182	3.01395	0.127685	23.6045	3.46e-123	3.12e-121	267.964	334.911	277.611	2505.56	2583	2067.7
ACW2AQ_02820_PepSY-associated_TM_helix_domain-containing_protein_575655:576887_forward	607.435	2.92882	0.133449	21.9471	9.22e-107	7.76e-105	217.863	260.811	225.531	1577.2	2086.27	1655.35
ACW2AQ_02850_TonB-dependent_siderophore_receptor_580251:582596_forward	3586	2.87771	0.0915584	31.4304	7.78e-217	1.13e-214	1395.23	1357.15	1342.77	9972.31	11240.3	8889.33
ACW2AQ_12380_YbdD/YjiX_family_protein_2594646:2594849_reverse	688.633	2.80272	0.236557	11.848	2.2e-32	9.75e-31	252.781	295.819	260.855	2815.01	1714.43	1209.3
ACW2AQ_01500_metal-dependent_hydrolase_307552:308607_reverse	1544.4	2.75515	0.116305	23.689	4.68e-124	4.36e-122	595.896	668.655	634.474	3972.95	5063.81	3756.75
ACW2AQ_12385_carbon_starvation_CstA_family_protein_2594865:2596937_reverse	5994.55	2.64902	0.105307	25.1553	1.24e-139	1.24e-137	2557.42	2564.35	2620.77	15083.2	19082.9	14355
ACW2AQ_01530_flgE_flagellar_hook_protein_FlgE_311889:313121_forward	1851.21	2.58302	0.0932519	27.6994	7.1e-169	8.42e-167	777.322	811.605	835.097	4911.29	5324.95	4327.7
ACW2AQ_12365_flhC_flagellar_transcriptional_regulator_FlhC_2590507:2591079_reverse	810.863	2.57015	0.094735	27.1299	4.38e-162	4.96e-160	357.538	334.911	368.638	1996.46	2290.63	1988.4
ACW2AQ_02840_RNA_polymerase_sigma_factor_578602:579105_forward	413.634	2.48608	0.136922	18.1569	1.13e-73	7.77e-72	187.499	214.133	178.432	1207.86	1143.9	947.614
ACW2AQ_01495_hypothetical_protein_307281:307571_reverse	168.045	2.42148	0.2154	11.2418	2.54e-29	1.09e-27	85.0196	88.6873	81.0642	289.486	476.861	537.246
ACW2AQ_01540_flgG_flagellar_basal-body_rod_protein_FlgG_313972:314754_forward	851.018	2.36617	0.0837477	28.2536	1.29e-175	1.6e-173	406.879	409.595	424.794	2076.32	2341.73	1978.49
ACW2AQ_01545_flagellar_basal_body_L-ring_protein_FlgH_314882:315586_forward	766.166	2.32614	0.118815	19.5778	2.39e-85	1.73e-83	330.969	410.762	368.638	2285.94	1722.94	1696.98
ACW2AQ_10445_hypothetical_protein_2187740:2187868_reverse	174.829	2.3118	0.517848	4.46425	8.04e-06	5.21e-05	75.9103	58.9303	57.9677	568.991	178.823	235.912
ACW2AQ_12360_hypothetical_protein_2590253:2590444_forward	93.0561	2.29658	0.315621	7.27639	3.43e-13	7.21e-12	56.9328	39.0924	50.7217	89.8406	266.815	313.228
ACW2AQ_10780_hypothetical_protein_2268057:2268287_reverse	93.6356	2.27688	0.689637	3.30157	0.000961465	0.00348882	50.1008	37.9255	44.8344	568.991	56.7691	51.5439
ACW2AQ_07145_hypothetical_protein_1499645:1499803_reverse	6546.91	2.24464	0.291616	7.69723	1.39e-14	3.27e-13	3211.77	2428.98	3212.68	18547.1	11853.4	11597.4
ACW2AQ_02815_TonB-dependent_siderophore_receptor_573304:575652_forward	1812.86	2.08199	0.0775174	26.8584	6.74e-159	7.32e-157	988.353	1000.07	1028.93	4142.65	4717.52	3905.44
ACW2AQ_11920_pilus_assembly_protein_PilP_2495124:2495654_reverse	183.023	2.03668	0.184921	11.0138	3.28e-28	1.32e-26	105.515	90.4377	87.8573	449.203	442.799	303.316
ACW2AQ_01550_flagellar_basal_body_P-ring_protein_FlgI_315608:316720_forward	1398.86	2.02111	0.102414	19.7346	1.09e-86	8.35e-85	761.381	763.177	821.058	3493.8	3289.77	2830.95
ACW2AQ_02050_rplW_50S_ribosomal_protein_L23_433604:433939_forward	1063.46	2.01182	0.643124	3.12819	0.00175884	0.00581599	698.375	544.376	380.866	1457.41	3250.03	1831.79
ACW2AQ_11925_type_4a_pilus_biogenesis_protein_PilO_2495651:2496301_reverse	188.921	1.99474	0.179238	11.129	9.07e-29	3.75e-27	105.515	99.1897	98.2733	329.416	465.507	380.632
ACW2AQ_12550_hypothetical_protein_2638845:2639159_forward	325.988	1.98945	0.311006	6.39682	1.59e-10	2.31e-09	167.762	138.866	143.561	1058.12	380.353	420.281
ACW2AQ_03375_hypothetical_protein_698009:698236_forward	15.3849	1.98234	0.711548	2.78595	0.00533717	0.0148609	4.55462	14.0033	5.88734	39.9292	36.8999	23.7895
ACW2AQ_01555_flgJ_flagellar_assembly_peptidoglycan_hydrolase_FlgJ_316893:317906_forward	1016.07	1.96046	0.0995732	19.6887	2.7e-86	2.01e-84	581.473	584.636	581.941	1916.6	2548.93	2230.26
ACW2AQ_10650_Hsp20/alpha_crystallin_family_protein_2234907:2235341_reverse	10266.6	1.94229	0.117861	16.4795	5.15e-61	3.12e-59	5564.23	5149.7	4490.68	21901.1	19006.3	17608.2
ACW2AQ_06340_hypothetical_protein_1338274:1338489_reverse	140.1	1.93287	0.391558	4.93635	7.96e-07	6.51e-06	72.8739	74.684	64.3079	539.044	173.146	152.649
ACW2AQ_01710_IS481-like_element_ISNe2_family_transposase_358754:359704_reverse	60.3539	1.91034	0.48581	3.93227	8.41e-05	0.000436462	40.9916	29.1734	36.2298	9.98229	210.046	148.684
ACW2AQ_05780_hypothetical_protein_1211721:1211879_reverse	7735.55	1.87826	0.415942	4.51567	6.31e-06	4.23e-05	4744.4	3355.53	1977.69	8994.05	17019.4	11016.5
ACW2AQ_12260_hypothetical_protein_2566709:2566903_reverse	290.995	1.83639	0.333393	5.50819	3.63e-08	3.88e-07	182.944	141.199	152.618	658.831	655.684	402.439
ACW2AQ_02845_FecR_family_protein_579105:580034_forward	802.3	1.77865	0.111347	15.974	1.94e-57	1.1e-55	497.972	518.12	540.277	1657.06	2080.59	1580.02
ACW2AQ_01505_TetR_family_transcriptional_regulator_308665:309306_reverse	2082.75	1.74849	0.0992698	17.6135	1.94e-69	1.27e-67	1220.64	1330.31	1247.66	4661.73	4618.17	3584.28
ACW2AQ_11930_PilN_domain-containing_protein_2496298:2496909_reverse	176.092	1.72275	0.14829	11.6175	3.36e-31	1.46e-29	101.72	109.692	113.218	299.469	363.322	376.667
ACW2AQ_01560_flgK_flagellar_hook-associated_protein_FlgK_318088:319488_forward	1653.48	1.71122	0.0950371	18.0058	1.75e-72	1.17e-70	1027.83	1053.74	1057.91	2904.85	3936.94	3316.65
ACW2AQ_00520_hypothetical_protein_118063:118221_reverse	45.1622	1.67084	0.501789	3.32978	0.000869159	0.0032165	22.014	24.5057	23.5494	169.699	45.4153	43.614
ACW2AQ_02630_putative_Spy/CpxP_family_protein_529845:530204_reverse	3334.47	1.65838	0.1805	9.18771	4.01e-20	1.25e-18	1833.99	1721.82	1654.8	7626.47	4666.42	4274.18
ACW2AQ_02325_IS481-like_element_ISNe2_family_transposase_473279:474229_forward	40.8675	1.63465	0.4328	3.77691	0.000159	0.000761516	27.3277	21.5883	31.2482	79.8583	102.184	67.4035
ACW2AQ_12355_murJ_murein_biosynthesis_integral_membrane_protein_MurJ_2588704:2590233_reverse	3318.86	1.62343	0.101434	16.0048	1.18e-57	6.86e-56	2206.71	2360.13	2102.69	6099.18	8069.73	6294.3
ACW2AQ_01175_hypothetical_protein_251380:251943_reverse	213.132	1.61815	0.292142	5.53893	3.04e-08	3.35e-07	139.675	104.441	117.747	389.309	434.284	293.404
ACW2AQ_03900_ccmE_cytochrome_c_maturation_protein_CcmE_811875:812324_forward	7996.38	1.6087	0.232049	6.93258	4.13e-12	7.76e-11	4986.55	4251.74	4066.8	18996.3	11924.4	9733.86
ACW2AQ_01610_TonB-dependent_receptor_332999:335191_forward	1633.75	1.59998	0.0993378	16.1064	2.3e-58	1.36e-56	1085.52	1112.68	1090.97	3144.42	3812.05	2985.58
ACW2AQ_03610_hypothetical_protein_748699:749103_reverse	71.4798	1.59765	0.494279	3.23228	0.00122805	0.00431803	53.8963	50.7618	31.7011	159.717	144.761	113
ACW2AQ_12555_smbP_small_metal-binding_protein_SmbP_2639196:2639537_forward	1286.08	1.56213	0.139211	11.2214	3.2e-29	1.35e-27	658.902	658.736	836.456	2605.38	1845	2016.16
ACW2AQ_02805_RNA_polymerase_sigma_factor_571611:572144_forward	536.978	1.55692	0.144989	10.7382	6.74e-27	2.58e-25	360.574	313.906	378.149	1108.03	1115.51	905.983
ACW2AQ_05715_sll1863_family_stress_response_protein_1194275:1194562_reverse	6538.13	1.50981	0.173016	8.7264	2.63e-18	7.71e-17	4547.79	3562.66	3591.28	13466.1	10414.3	9511.83
ACW2AQ_12495_hypothetical_protein_2625631:2625771_forward	24.7549	1.50468	0.584217	2.57554	0.0100083	0.0254252	14.423	14.5867	15.8505	119.788	17.0307	23.7895
ACW2AQ_12335_clpB_ATP-dependent_chaperone_ClpB_2583393:2585984_forward	10163.4	1.49364	0.116833	12.7844	2e-37	9.51e-36	5795	6253.04	6050.83	13695.7	20334.7	16803.3
ACW2AQ_08890_clpS_ATP-dependent_Clp_protease_adapter_ClpS_1847020:1847331_forward	1205.03	1.48552	0.202673	7.32963	2.31e-13	4.98e-12	724.185	709.498	731.389	2984.71	1458.97	1726.72
ACW2AQ_12350_hypothetical_protein_2588297:2588524_reverse	38336.2	1.48354	0.25328	5.85732	4.7e-09	5.76e-08	26511.7	24808.5	23546.2	108947	51044	49452.4
ACW2AQ_00765_IS481_family_transposase_178354:179397_reverse	4588.58	1.48292	0.123897	11.969	5.17e-33	2.32e-31	3261.11	3381.2	2800.56	8065.69	10598.8	7684
ACW2AQ_11720_hypothetical_protein_2443732:2444199_reverse	75.1474	1.44713	0.422034	3.42893	0.000605961	0.00236669	61.4874	30.3404	52.5332	149.734	122.054	126.877
ACW2AQ_07645_cupredoxin_domain-containing_protein_1605063:1605515_forward	3809.54	1.41832	0.165038	8.59389	8.41e-18	2.38e-16	2548.31	2258.61	1929.69	7476.74	5245.47	5366.51
ACW2AQ_04660_PepSY_domain-containing_protein_972247:972513_forward	11889.9	1.41749	0.143212	9.89788	4.25e-23	1.46e-21	8157.33	7147.49	9076.47	23109	20172.9	21878.4
ACW2AQ_08005_type_II_toxin-antitoxin_system_RelE_family_toxin_1675111:1675401_forward	149.456	1.41596	0.426837	3.31733	0.000908831	0.00333494	134.361	84.0195	83.3286	179.681	320.746	287.456
ACW2AQ_11040_IS481_family_transposase_2311942:2312076_reverse	22.0781	1.41489	0.596736	2.37105	0.0177374	0.0409168	18.2185	13.4198	3.62298	59.8938	22.7077	23.7895
ACW2AQ_04785_IS481-like_element_ISNe2_family_transposase_1000782:1001816_reverse	225.322	1.40839	0.224982	6.25999	3.85e-10	5.46e-09	165.485	135.948	118.653	449.203	394.546	299.351
ACW2AQ_03945_hypothetical_protein_820382:820552_forward	182.63	1.39653	0.319093	4.37656	1.21e-05	7.49e-05	91.8515	81.6856	100.991	419.256	215.723	144.719
ACW2AQ_02095_rplX_50S_ribosomal_protein_L24_437514:437831_forward	5279.11	1.38676	0.453514	3.05782	0.00222956	0.00712232	4903.81	2920.26	3144.75	10950.6	9338.52	8399.67
ACW2AQ_10510_nusG_transcription_termination/antitermination_protein_NusG_2207973:2208506_reverse	7002.74	1.37188	0.458039	2.99512	0.00274339	0.00841069	5700.87	4950.73	3080.89	20603.5	8722.58	6250.69
ACW2AQ_00030_c-type_cytochrome_5997:6305_forward	3120.49	1.35981	0.453202	3.00045	0.0026958	0.00827454	2239.36	2207.85	1853.61	10062.2	3264.23	2888.44
ACW2AQ_07900_hemP_hemin_uptake_protein_HemP_1659295:1659492_forward	254.017	1.35024	0.207449	6.50879	7.58e-11	1.15e-09	201.922	137.699	163.487	259.54	488.215	469.842
ACW2AQ_04535_hypothetical_protein_947546:947923_reverse	219.31	1.33721	0.341851	3.91169	9.17e-05	0.000471636	177.63	136.532	130.427	608.92	312.23	247.807
ACW2AQ_05710_DUF1328_domain-containing_protein_1194072:1194239_reverse	1099.5	1.3355	0.128138	10.4223	1.96e-25	7.31e-24	742.403	608.558	747.693	1956.53	1708.75	1683.11
ACW2AQ_06015_DUF1269_domain-containing_protein_1258220:1258729_reverse	5230.11	1.32101	0.136757	9.65957	4.48e-22	1.5e-20	2887.63	3528.24	3072.29	8664.63	7064.92	8024.98
ACW2AQ_06865_H-NS_histone_family_protein_1449258:1449548_reverse	782.3	1.29755	0.29851	4.34676	1.38e-05	8.48e-05	676.361	438.769	462.836	1706.97	1192.15	1013.04
ACW2AQ_01265_P-loop_ATPase,_Sll1717_family_270160:271602_reverse	1542.13	1.2817	0.208038	6.1609	7.23e-10	9.93e-09	1153.08	942.886	996.32	3034.62	2407.01	2123.21
ACW2AQ_03580_type_II_toxin-antitoxin_system_Phd/YefM_family_antitoxin_742911:743186_reverse	556.346	1.27285	0.274429	4.63817	3.52e-06	2.49e-05	478.235	278.898	332.408	938.335	837.345	862.369
ACW2AQ_07240_hypothetical_protein_1519492:1519836_reverse	766.263	1.26887	0.187329	6.77351	1.26e-11	2.16e-10	466.09	654.652	362.298	1347.61	1129.71	1126.04
ACW2AQ_03495_entericidin_A/B_family_lipoprotein_725217:725345_forward	61.8297	1.21354	0.355443	3.41416	0.000639798	0.00246199	52.3781	36.7585	37.5884	129.77	99.346	79.2983
ACW2AQ_01575_hypothetical_protein_321490:322146_forward	2735.82	1.2084	0.0899939	13.4275	4.17e-41	2.05e-39	1424.84	1517.6	1705.52	3853.16	3428.86	3540.67
ACW2AQ_11385_HU_family_DNA-binding_protein_2377851:2378123_reverse	23086.2	1.20522	0.246028	4.89869	9.65e-07	7.74e-06	15910	16044.2	17095.9	59494.5	25844.2	27857.5
ACW2AQ_08840_hypothetical_protein_1838336:1838527_forward	8415.9	1.19435	0.181517	6.57979	4.71e-11	7.49e-10	6743.12	6758.32	5439.45	19425.5	11859.1	12164.4
ACW2AQ_07320_rubredoxin_1535351:1535539_forward	1054.04	1.19175	0.47829	2.49169	0.0127138	0.0309425	798.577	783.015	654.854	3413.94	896.952	842.544
ACW2AQ_07520_rpmG_50S_ribosomal_protein_L33_1579641:1579796_forward	871.388	1.17928	0.470683	2.50546	0.0122294	0.0298538	731.017	539.709	579.677	2735.15	669.876	828.667
ACW2AQ_00605_BON_domain-containing_protein_133707:134063_reverse	300.627	1.17159	0.135642	8.63743	5.75e-18	1.67e-16	215.585	203.631	189.301	568.991	431.445	430.193
ACW2AQ_10645_trbK_entry_exclusion_lipoprotein_TrbK_2234474:2234662_reverse	1100.13	1.16455	0.192144	6.06084	1.35e-09	1.77e-08	866.896	782.432	725.049	2126.23	1819.45	1427.37
ACW2AQ_08625_DUF2024_family_protein_1792671:1792928_reverse	3261.73	1.15547	0.257099	4.49425	6.98e-06	4.6e-05	2408.64	2166.42	2231.76	8105.62	3579.29	3570.4
ACW2AQ_03820_hypothetical_protein_793698:794345_reverse	887.206	1.15452	0.219221	5.26648	1.39e-07	1.32e-06	758.344	574.717	556.128	1836.74	1308.53	1118.11
ACW2AQ_00220_septation_protein_A_51096:51641_forward	2696.97	1.1421	0.18433	6.19597	5.79e-10	8.04e-09	2072.35	1926.61	2092.72	6109.16	4047.64	3395.95
ACW2AQ_02785_transmembrane_anchor_protein_566147:566770_reverse	362.094	1.13405	0.162448	6.98101	2.93e-12	5.58e-11	268.723	287.65	237.758	768.636	559.176	493.632
ACW2AQ_04330_nuclease-related_domain-containing_protein_901371:901913_reverse	1249.72	1.11312	0.169467	6.56835	5.09e-11	8e-10	873.728	781.848	935.182	2495.57	1546.96	1665.26
ACW2AQ_13110_hypothetical_protein_2752992:2753210_forward	23.2415	1.1071	0.459087	2.41153	0.0158857	0.0373386	14.423	19.8379	18.1149	79.8583	25.5461	31.7193
ACW2AQ_06350_Kazal-type_serine_protease_inhibitor_domain_protein_1339087:1339845_reverse	4742.39	1.10332	0.0919531	11.9987	3.61e-33	1.65e-31	2977.96	3177.57	3310.05	7925.94	6119.71	6472.72
ACW2AQ_12320_J_domain-containing_protein_2578595:2579794_reverse	2723.63	1.10176	0.110565	9.96476	2.17e-23	7.77e-22	2256.06	2213.68	2188.28	3893.09	5730.84	4541.81
ACW2AQ_02110_rpsH_30S_ribosomal_protein_S8_438774:439169_forward	7269.54	1.10089	0.276601	3.98009	6.89e-05	0.000371672	6744.63	5052.26	4700.36	11599.4	13823.3	9959.86
ACW2AQ_01205_IS481-like_element_ISNe2_family_transposase_259334:260278_reverse	21379.9	1.09878	0.0754313	14.5666	4.58e-48	2.44e-46	16830.8	16040.7	15585.2	32751.9	38722.2	32226.8
ACW2AQ_11915_pilQ_type_IV_pilus_secretin_PilQ_2492971:2495127_reverse	1050.51	1.09856	0.107955	10.1761	2.54e-24	9.32e-23	841.846	773.68	819.699	1377.56	2046.53	1675.18
ACW2AQ_13280_MBL_fold_metallo-hydrolase_2782216:2783079_forward	10875.2	1.09771	0.0840625	13.0583	5.7e-39	2.75e-37	5936.95	6351.06	6880.49	14713.9	13335.1	13088.2
ACW2AQ_12315_CBS_domain-containing_protein_2577956:2578396_reverse	5604.08	1.09704	0.134739	8.14194	3.89e-16	1.01e-14	4279.07	4205.06	3527.88	9692.81	8566.46	7507.56
ACW2AQ_09805_grxD_Grx4_family_monothiol_glutaredoxin_2044046:2044354_reverse	1698.59	1.08301	0.212638	5.09323	3.52e-07	3.08e-06	1272.26	1240.45	1083.72	3693.45	2205.48	1817.91
ACW2AQ_12490_AbrB/MazE/SpoVT_family_DNA-binding_domain-containing_protein_2625210:2625416_reverse	214.812	1.08211	0.318367	3.39892	0.000676517	0.00259564	160.93	169.789	112.765	568.991	244.107	190.316
ACW2AQ_08885_cold-shock_protein_1846444:1846647_reverse	12031.4	1.06776	0.275127	3.88098	0.000104036	0.000525009	10191	9812.78	6855.13	28120.1	13934	14313.3
ACW2AQ_07885_DUF2325_domain-containing_protein_1653829:1655148_forward	802.49	1.06349	0.164375	6.4699	9.81e-11	1.47e-09	529.095	569.466	506.312	698.76	1197.83	1344.11
ACW2AQ_06475_AbrB/MazE/SpoVT_family_DNA-binding_domain-containing_protein_1366231:1366458_reverse	255.519	1.0621	0.215543	4.92757	8.33e-07	6.72e-06	201.162	153.452	175.262	529.061	346.292	293.404
ACW2AQ_00250_hpf_ribosome_hibernation-promoting_factor,_HPF/YfiA_family_55794:56129_reverse	1518.48	1.05809	0.230215	4.5961	4.3e-06	2.98e-05	1228.23	993.064	1393.04	3543.71	2001.11	2057.79
ACW2AQ_02115_rplF_50S_ribosomal_protein_L6_439181:439723_forward	10791.9	1.05536	0.460432	2.2921	0.0219001	0.0490028	11067	6518.51	7570.22	14693.9	20871.2	16706.2
ACW2AQ_11550_pepA_flocculation-associated_PEP-CTERM_protein_PepA_2409266:2410075_reverse	6045.32	1.05321	0.215409	4.88937	1.01e-06	8.05e-06	5056.39	4275.08	3443.19	9493.16	8770.83	8258.91
ACW2AQ_06420_IS5/IS1182_family_transposase_1356727:1356924_forward	249.727	1.04861	0.368349	2.84679	0.00441627	0.0126062	227.731	148.785	174.809	688.778	263.977	239.877
ACW2AQ_06345_hypothetical_protein_1338486:1339031_reverse	3501.14	1.04645	0.17061	6.13355	8.59e-10	1.17e-08	2057.17	2514.17	2363.09	6378.68	3579.29	4476.39
ACW2AQ_00355_hypothetical_protein_76866:77399_forward	12080.5	1.04232	0.184628	5.64554	1.65e-08	1.88e-07	8277.26	8085.71	8028.52	23668	13048.4	13643.3
ACW2AQ_02070_rpsC_30S_ribosomal_protein_S3_435440:436066_forward	6890.31	1.03922	0.272406	3.81496	0.000136203	0.000661738	6264.88	5096.6	4211.71	12637.6	11546.8	7846.56
ACW2AQ_08065_PEP-CTERM_sorting_domain-containing_protein_1689694:1690347_forward	7937.09	1.03399	0.154433	6.69544	2.15e-11	3.57e-10	6515.39	5717.41	4785.5	13046.9	11791	10061
ACW2AQ_02660_IS5_family_transposase_536518:537266_forward	7147.41	1.03135	0.08506	12.1249	7.79e-34	3.63e-32	5853.45	5569.21	5496.51	9892.45	12597.1	11908.6
ACW2AQ_10755_ATP-binding_protein_2262731:2264464_forward	3554.32	1.0205	0.111928	9.11748	7.69e-20	2.36e-18	2466.33	2364.22	2534.73	5869.59	4859.44	4347.53
ACW2AQ_04325_cas2_CRISPR-associated_endonuclease_Cas2_900284:900574_forward	175.63	1.01919	0.218905	4.65586	3.23e-06	2.31e-05	113.866	143.533	120.464	259.54	263.977	245.825
ACW2AQ_04790_TonB-dependent_receptor_plug_domain-containing_protein_1001738:1002727_reverse	310.323	1.01536	0.150438	6.74934	1.49e-11	2.53e-10	232.286	249.725	207.869	459.185	451.315	477.772
ACW2AQ_01565_flgL_flagellar_hook-associated_protein_FlgL_319517:320416_forward	1112.29	1.01314	0.155055	6.53405	6.4e-11	9.82e-10	862.342	886.289	876.308	1157.95	2111.81	1909.11
ACW2AQ_08125_helix-turn-helix_domain-containing_protein_1695608:1695979_reverse	637.78	1.00991	0.167712	6.0217	1.73e-09	2.23e-08	431.93	467.359	445.174	1287.72	701.099	830.649
ACW2AQ_06625_hypothetical_protein_1396118:1396537_reverse	1420.16	1.00905	0.182467	5.53002	3.2e-08	3.51e-07	1108.29	978.477	828.304	2515.54	1774.04	1653.37
ACW2AQ_09785_Lpp/OprI_family_alanine-zipper_lipoprotein_2039922:2040206_reverse	16820.1	1.00755	0.0921051	10.9391	7.49e-28	2.95e-26	12222.3	12814.1	11622.1	25145.4	24095.7	24485.3
ACW2AQ_00240_hprK_HPr(Ser)_kinase/phosphatase_54134:55105_reverse	4135.82	1.00321	0.100944	9.9382	2.84e-23	1e-21	3368.14	3247	3390.2	8075.67	6244.61	5925.56

## Sheet: Electron_transport
locus_tag_and_annotation	baseMean	log2FoldChange	lfcSE	stat	pvalue	padj	Normalized read counts
							late latent period
							Control			Infected
							replicate_1	replicate_2	replicate_3	replicate_1	replicate_2	replicate_3
ACW2AQ_02890_multicopper_oxidase_domain-containing_protein_593180:594199_reverse	8957.27	6.15669	0.122104	50.4218	0	0	457.739	466.192	518.539	31893.4	40672.3	30422.8
ACW2AQ_02885_multicopper_oxidase_domain-containing_protein_590400:593138_reverse	42410.3	6.13685	0.116731	52.5726	0	0	2258.33	2231.18	2416.98	178982	178681	128499
ACW2AQ_03900_ccmE_cytochrome_c_maturation_protein_CcmE_811875:812324_forward	7996.38	1.6087	0.232049	6.93258	4.13e-12	7.76e-11	4986.55	4251.74	4066.8	18996.3	11924.4	9733.86
ACW2AQ_07645_cupredoxin_domain-containing_protein_1605063:1605515_forward	3809.54	1.41832	0.165038	8.59389	8.41e-18	2.38e-16	2548.31	2258.61	1929.69	7476.74	5245.47	5366.51
ACW2AQ_00030_c-type_cytochrome_5997:6305_forward	3120.49	1.35981	0.453202	3.00045	0.0026958	0.00827454	2239.36	2207.85	1853.61	10062.2	3264.23	2888.44
ACW2AQ_07320_rubredoxin_1535351:1535539_forward	1054.04	1.19175	0.47829	2.49169	0.0127138	0.0309425	798.577	783.015	654.854	3413.94	896.952	842.544

## Sheet: Transposases
locus_tag_and_annotation	baseMean	log2FoldChange	lfcSE	stat	pvalue	padj	Normalized read counts
							late latent period
							Control			Infected
							replicate_1	replicate_2	replicate_3	replicate_1	replicate_2	replicate_3
ACW2AQ_12390_IS481-like_element_ISNe2_family_transposase_2598018:2599010_forward	227.744	3.54867	0.208334	17.0336	4.63e-65	2.88e-63	61.4874	53.0957	62.4964	918.371	664.199	559.053
ACW2AQ_12395_IS5_family_transposase_2599230:2599939_forward	36.8894	3.40546	0.486371	7.00177	2.53e-12	4.85e-11	16.7003	11.0859	4.52873	149.734	124.892	71.3684
ACW2AQ_02875_IS481-like_element_ISNe2_family_transposase_588211:589161_forward	10.9879	3.04114	0.815232	3.73039	0.00019118	0.000887526	6.83193	2.33388	3.62298	0	70.9614	21.807
ACW2AQ_01710_IS481-like_element_ISNe2_family_transposase_358754:359704_reverse	60.3539	1.91034	0.48581	3.93227	8.41e-05	0.000436462	40.9916	29.1734	36.2298	9.98229	210.046	148.684
ACW2AQ_02325_IS481-like_element_ISNe2_family_transposase_473279:474229_forward	40.8675	1.63465	0.4328	3.77691	0.000159	0.000761516	27.3277	21.5883	31.2482	79.8583	102.184	67.4035
ACW2AQ_00765_IS481_family_transposase_178354:179397_reverse	4588.58	1.48292	0.123897	11.969	5.17e-33	2.32e-31	3261.11	3381.2	2800.56	8065.69	10598.8	7684
ACW2AQ_11040_IS481_family_transposase_2311942:2312076_reverse	22.0781	1.41489	0.596736	2.37105	0.0177374	0.0409168	18.2185	13.4198	3.62298	59.8938	22.7077	23.7895
ACW2AQ_04785_IS481-like_element_ISNe2_family_transposase_1000782:1001816_reverse	225.322	1.40839	0.224982	6.25999	3.85e-10	5.46e-09	165.485	135.948	118.653	449.203	394.546	299.351
ACW2AQ_01205_IS481-like_element_ISNe2_family_transposase_259334:260278_reverse	21379.9	1.09878	0.0754313	14.5666	4.58e-48	2.44e-46	16830.8	16040.7	15585.2	32751.9	38722.2	32226.8
ACW2AQ_06420_IS5/IS1182_family_transposase_1356727:1356924_forward	249.727	1.04861	0.368349	2.84679	0.00441627	0.0126062	227.731	148.785	174.809	688.778	263.977	239.877
ACW2AQ_02660_IS5_family_transposase_536518:537266_forward	7147.41	1.03135	0.08506	12.1249	7.79e-34	3.63e-32	5853.45	5569.21	5496.51	9892.45	12597.1	11908.6

## Sheet: Stress_response
locus_tag_and_annotation	baseMean	log2FoldChange	lfcSE	stat	pvalue	padj	Normalized read counts
							late latent period
							Control			Infected
							replicate_1	replicate_2	replicate_3	replicate_1	replicate_2	replicate_3
ACW2AQ_10650_Hsp20/alpha_crystallin_family_protein_2234907:2235341_reverse	10266.6	1.94229	0.117861	16.4795	5.15e-61	3.12e-59	5564.23	5149.7	4490.68	21901.1	19006.3	17608.2
ACW2AQ_02630_putative_Spy/CpxP_family_protein_529845:530204_reverse	3334.47	1.65838	0.1805	9.18771	4.01e-20	1.25e-18	1833.99	1721.82	1654.8	7626.47	4666.42	4274.18
ACW2AQ_05715_sll1863_family_stress_response_protein_1194275:1194562_reverse	6538.13	1.50981	0.173016	8.7264	2.63e-18	7.71e-17	4547.79	3562.66	3591.28	13466.1	10414.3	9511.83
ACW2AQ_12335_clpB_ATP-dependent_chaperone_ClpB_2583393:2585984_forward	10163.4	1.49364	0.116833	12.7844	2e-37	9.51e-36	5795	6253.04	6050.83	13695.7	20334.7	16803.3
ACW2AQ_08890_clpS_ATP-dependent_Clp_protease_adapter_ClpS_1847020:1847331_forward	1205.03	1.48552	0.202673	7.32963	2.31e-13	4.98e-12	724.185	709.498	731.389	2984.71	1458.97	1726.72
ACW2AQ_03580_type_II_toxin-antitoxin_system_Phd/YefM_family_antitoxin_742911:743186_reverse	556.346	1.27285	0.274429	4.63817	3.52e-06	2.49e-05	478.235	278.898	332.408	938.335	837.345	862.369
ACW2AQ_00605_BON_domain-containing_protein_133707:134063_reverse	300.627	1.17159	0.135642	8.63743	5.75e-18	1.67e-16	215.585	203.631	189.301	568.991	431.445	430.193
ACW2AQ_04330_nuclease-related_domain-containing_protein_901371:901913_reverse	1249.72	1.11312	0.169467	6.56835	5.09e-11	8e-10	873.728	781.848	935.182	2495.57	1546.96	1665.26
ACW2AQ_06350_Kazal-type_serine_protease_inhibitor_domain_protein_1339087:1339845_reverse	4742.39	1.10332	0.0919531	11.9987	3.61e-33	1.65e-31	2977.96	3177.57	3310.05	7925.94	6119.71	6472.72
ACW2AQ_12320_J_domain-containing_protein_2578595:2579794_reverse	2723.63	1.10176	0.110565	9.96476	2.17e-23	7.77e-22	2256.06	2213.68	2188.28	3893.09	5730.84	4541.81
ACW2AQ_08885_cold-shock_protein_1846444:1846647_reverse	12031.4	1.06776	0.275127	3.88098	0.000104036	0.000525009	10191	9812.78	6855.13	28120.1	13934	14313.3
ACW2AQ_06475_AbrB/MazE/SpoVT_family_DNA-binding_domain-containing_protein_1366231:1366458_reverse	255.519	1.0621	0.215543	4.92757	8.33e-07	6.72e-06	201.162	153.452	175.262	529.061	346.292	293.404
ACW2AQ_00250_hpf_ribosome_hibernation-promoting_factor,_HPF/YfiA_family_55794:56129_reverse	1518.48	1.05809	0.230215	4.5961	4.3e-06	2.98e-05	1228.23	993.064	1393.04	3543.71	2001.11	2057.79
ACW2AQ_04325_cas2_CRISPR-associated_endonuclease_Cas2_900284:900574_forward	175.63	1.01919	0.218905	4.65586	3.23e-06	2.31e-05	113.866	143.533	120.464	259.54	263.977	245.825

## Sheet: DNA_replication_and_repair
locus_tag_and_annotation	baseMean	log2FoldChange	lfcSE	stat	pvalue	padj	Normalized read counts
							late latent period
							Control			Infected
							replicate_1	replicate_2	replicate_3	replicate_1	replicate_2	replicate_3
ACW2AQ_02905_dihydrofolate_reductase_596251:596799_reverse	8116.91	4.98369	0.108805	45.8037	0	0	869.173	948.72	985.904	28259.9	34788.1	25710.5
ACW2AQ_12445_ribonucleotide-diphosphate_reductase_subunit_beta_2613479:2614627_reverse	24658.6	4.47575	0.0884607	50.596	0	0	3825.12	3810.63	4021.06	81305.8	99859.8	78170.2
ACW2AQ_02910_thymidylate_synthase_596796:597590_reverse	16885.8	4.10014	0.0858253	47.7731	0	0	3192.79	3361.36	3485.76	59434.6	63351.5	49511.8
ACW2AQ_12450_ribonucleoside-diphosphate_reductase_subunit_alpha_2614668:2617535_reverse	55599.1	3.77311	0.142751	26.4314	5.97e-154	6.23e-152	12643.6	14003.3	13947.6	145741	231754	177410
ACW2AQ_11385_HU_family_DNA-binding_protein_2377851:2378123_reverse	23086.2	1.20522	0.246028	4.89869	9.65e-07	7.74e-06	15910	16044.2	17095.9	59494.5	25844.2	27857.5

## Sheet: Translation
locus_tag_and_annotation	baseMean	log2FoldChange	lfcSE	stat	pvalue	padj	Normalized read counts
							late latent period
							Control			Infected
							replicate_1	replicate_2	replicate_3	replicate_1	replicate_2	replicate_3
ACW2AQ_02150_rpmJ_50S_ribosomal_protein_L36_442888:443001_forward	5.65809	5.35389	1.64149	3.2616	0.00110786	0.00396491	1.51821	0	0	0	17.0307	31.7193
ACW2AQ_02050_rplW_50S_ribosomal_protein_L23_433604:433939_forward	1063.46	2.01182	0.643124	3.12819	0.00175884	0.00581599	698.375	544.376	380.866	1457.41	3250.03	1831.79
ACW2AQ_08005_type_II_toxin-antitoxin_system_RelE_family_toxin_1675111:1675401_forward	149.456	1.41596	0.426837	3.31733	0.000908831	0.00333494	134.361	84.0195	83.3286	179.681	320.746	287.456
ACW2AQ_02095_rplX_50S_ribosomal_protein_L24_437514:437831_forward	5279.11	1.38676	0.453514	3.05782	0.00222956	0.00712232	4903.81	2920.26	3144.75	10950.6	9338.52	8399.67
ACW2AQ_07520_rpmG_50S_ribosomal_protein_L33_1579641:1579796_forward	871.388	1.17928	0.470683	2.50546	0.0122294	0.0298538	731.017	539.709	579.677	2735.15	669.876	828.667
ACW2AQ_02110_rpsH_30S_ribosomal_protein_S8_438774:439169_forward	7269.54	1.10089	0.276601	3.98009	6.89e-05	0.000371672	6744.63	5052.26	4700.36	11599.4	13823.3	9959.86
ACW2AQ_02115_rplF_50S_ribosomal_protein_L6_439181:439723_forward	10791.9	1.05536	0.460432	2.2921	0.0219001	0.0490028	11067	6518.51	7570.22	14693.9	20871.2	16706.2
ACW2AQ_02070_rpsC_30S_ribosomal_protein_S3_435440:436066_forward	6890.31	1.03922	0.272406	3.81496	0.000136203	0.000661738	6264.88	5096.6	4211.71	12637.6	11546.8	7846.56

## Sheet: Transcription
locus_tag_and_annotation	baseMean	log2FoldChange	lfcSE	stat	pvalue	padj	Normalized read counts
							late latent period
							Control			Infected
							replicate_1	replicate_2	replicate_3	replicate_1	replicate_2	replicate_3
ACW2AQ_02895_bacterial_transcriptional_activator_domain-containing_protein_594542:594748_reverse	822.316	6.96984	0.167508	41.609	0	0	25.0504	27.423	24.908	2964.74	3471.43	3207.61
ACW2AQ_12405_sensor_histidine_kinase_2601259:2601858_forward	4627.71	3.81276	0.106392	35.8369	2.94e-281	5.9e-279	1098.42	1032.74	1105.91	15382.7	17317.4	12818.6
ACW2AQ_02855_RNA_polymerase_sigma_factor_582726:583385_forward	2130.23	3.37896	0.134579	25.1077	4.1e-139	3.96e-137	634.611	612.642	678.856	5400.42	8004.45	6542.11
ACW2AQ_02840_RNA_polymerase_sigma_factor_578602:579105_forward	413.634	2.48608	0.136922	18.1569	1.13e-73	7.77e-72	187.499	214.133	178.432	1207.86	1143.9	947.614
ACW2AQ_01505_TetR_family_transcriptional_regulator_308665:309306_reverse	2082.75	1.74849	0.0992698	17.6135	1.94e-69	1.27e-67	1220.64	1330.31	1247.66	4661.73	4618.17	3584.28
ACW2AQ_02805_RNA_polymerase_sigma_factor_571611:572144_forward	536.978	1.55692	0.144989	10.7382	6.74e-27	2.58e-25	360.574	313.906	378.149	1108.03	1115.51	905.983
ACW2AQ_10510_nusG_transcription_termination/antitermination_protein_NusG_2207973:2208506_reverse	7002.74	1.37188	0.458039	2.99512	0.00274339	0.00841069	5700.87	4950.73	3080.89	20603.5	8722.58	6250.69
ACW2AQ_06865_H-NS_histone_family_protein_1449258:1449548_reverse	782.3	1.29755	0.29851	4.34676	1.38e-05	8.48e-05	676.361	438.769	462.836	1706.97	1192.15	1013.04

## Sheet: Iron_acquisition
locus_tag_and_annotation	baseMean	log2FoldChange	lfcSE	stat	pvalue	padj	Normalized read counts
							late latent period
							Control			Infected
							replicate_1	replicate_2	replicate_3	replicate_1	replicate_2	replicate_3
ACW2AQ_02880_PepSY-associated_TM_helix_domain-containing_protein_589170:590282_forward	5553.16	3.93216	0.112947	34.8143	1.48e-265	2.41e-263	1266.94	1099.84	1287.97	18177.8	21535.4	16073.8
ACW2AQ_02865_TonB-dependent_siderophore_receptor_584665:587064_forward	3832.02	3.79233	0.124022	30.5779	2.41e-205	3.31e-203	996.703	883.372	831.927	14184.8	13102.3	10350.4
ACW2AQ_02860_FecR_family_protein_583485:584516_forward	4287.08	3.28082	0.0997379	32.8944	2.64e-237	4.05e-235	1361.83	1257.96	1428.36	11998.7	14961.5	12319
ACW2AQ_02820_PepSY-associated_TM_helix_domain-containing_protein_575655:576887_forward	607.435	2.92882	0.133449	21.9471	9.22e-107	7.76e-105	217.863	260.811	225.531	1577.2	2086.27	1655.35
ACW2AQ_02850_TonB-dependent_siderophore_receptor_580251:582596_forward	3586	2.87771	0.0915584	31.4304	7.78e-217	1.13e-214	1395.23	1357.15	1342.77	9972.31	11240.3	8889.33
ACW2AQ_02815_TonB-dependent_siderophore_receptor_573304:575652_forward	1812.86	2.08199	0.0775174	26.8584	6.74e-159	7.32e-157	988.353	1000.07	1028.93	4142.65	4717.52	3905.44
ACW2AQ_02845_FecR_family_protein_579105:580034_forward	802.3	1.77865	0.111347	15.974	1.94e-57	1.1e-55	497.972	518.12	540.277	1657.06	2080.59	1580.02
ACW2AQ_07900_hemP_hemin_uptake_protein_HemP_1659295:1659492_forward	254.017	1.35024	0.207449	6.50879	7.58e-11	1.15e-09	201.922	137.699	163.487	259.54	488.215	469.842

## Sheet: Urea_carboxylase_&_amidolyase
locus_tag_and_annotation	baseMean	log2FoldChange	lfcSE	stat	pvalue	padj	Normalized read counts
							late latent period
							Control			Infected
							replicate_1	replicate_2	replicate_3	replicate_1	replicate_2	replicate_3
ACW2AQ_12425_urea_amidolyase_associated_protein_UAAP1_2605047:2605775_reverse	9007.5	6.26898	0.179719	34.8821	1.39e-266	2.41e-264	463.812	448.104	432.493	25954	45616.8	31996.8
ACW2AQ_12420_urea_amidolyase_associated_protein_UAAP2_2604391:2605050_reverse	6833.35	6.03454	0.132127	45.6721	0	0	366.647	383.339	438.834	26313.3	30380	21388.7
ACW2AQ_12430_APC_family_permease_2605853:2607370_reverse	11927.3	6.03281	0.142853	42.231	0	0	778.84	638.898	667.534	38891	57498.6	39960.4
ACW2AQ_12435_uca_urea_carboxylase_2608321:2611956_forward	58140.4	5.46256	0.139339	39.2035	0	0	4792.98	4844.54	5106.59	170208	274496	205371
ACW2AQ_12415_5-oxoprolinase/urea_amidolyase_family_protein_2601997:2604327_reverse	29341.1	5.05331	0.127508	39.6312	0	0	3127.51	3317.6	3266.12	89441.3	134915	98024.5

## Sheet: Cell_wall_remodeling
locus_tag_and_annotation	baseMean	log2FoldChange	lfcSE	stat	pvalue	padj	Normalized read counts
							late latent period
							Control			Infected
							replicate_1	replicate_2	replicate_3	replicate_1	replicate_2	replicate_3
ACW2AQ_12440_transglycosylase_SLT_domain-containing_protein_2611944:2613281_reverse	14940.7	3.28257	0.0938941	34.9603	9.03e-268	1.68e-265	4695.06	4640.33	4696.29	47675.4	50371.3	38566.7
ACW2AQ_12355_murJ_murein_biosynthesis_integral_membrane_protein_MurJ_2588704:2590233_reverse	3318.86	1.62343	0.101434	16.0048	1.18e-57	6.86e-56	2206.71	2360.13	2102.69	6099.18	8069.73	6294.3
ACW2AQ_00220_septation_protein_A_51096:51641_forward	2696.97	1.1421	0.18433	6.19597	5.79e-10	8.04e-09	2072.35	1926.61	2092.72	6109.16	4047.64	3395.95

[truncated: 4 more sheets: Type_IV_pili_and_DNA_uptake, Flagella, hypothetical_protein, DESeq2-normalized_read_counts]
